# Supplementary material for: STING-ExositeDB: An AI-assisted curated database of protein exosites for drug discovery
Source: Database (Oxford). 2026 Jul 28;2026:baag031. doi: 10.1093/database/baag031 (PMC13410941; doi:10.1093/database/baag031)
Supplement: baag031_Supplemental_Files [file baag031_supplemental_files.zip]

Archive with 4 entries (4 files):
- ExositeDB_Database_revised_CLEAN_FINAL.tex
- ExositeDB_Database_Supplementary.pdf
- oup-authoring-template.cls
- table1_top_protein_families_v3.tex
