# Supplementary material for: STING-ExositeDB: An AI-assisted curated database of protein exosites for drug discovery
Source: Database (Oxford). 2026 Jul 28;2026:baag031. doi: 10.1093/database/baag031 (PMC13410941; doi:10.1093/database/baag031)
Supplement: baag031_Supplemental_Files [file baag031_supplemental_files.zip › table1_top_protein_families_v3.tex]

\begin{table*}[t!]
\centering
\caption{Top 20 Protein Families by Database Coverage}
\label{tab:top_protein_families}
\footnotesize
\begin{tabular}{lcc}
\toprule
\textbf{Protein Family} & \textbf{Entries} & \textbf{Unique PDB Structures} \\
\midrule
Trypsin-like serine proteases (MEROPS S1A) & 263 & 115 \\
Matrix metalloproteinases (MMP, M10A) & 29 & 19 \\
Eukaryotic protein kinases (EPK) & 27 & 21 \\
ADAMTS metalloproteases (M12B-ADAMTS) & 24 & 12 \\
Serpin superfamily (SERPIN) & 22 & 13 \\
Scaffold/transport proteins & 18 & 16 \\
Botulinum metalloproteases (M27) & 17 & 13 \\
Caspases (C14) & 14 & 10 \\
Nucleases \& base-excision enzymes & 13 & 12 \\
Hemostasis assemblies/cofactors & 11 & 9 \\
Intramembrane aspartyl proteases (A22) & 9 & 6 \\
Kunitz-type inhibitors (I2) & 7 & 6 \\
Metabolic \& cofactor-processing enzymes & 7 & 7 \\
ADAM metalloproteases (M12B) & 7 & 6 \\
Insulinase family (M16) & 6 & 5 \\
Aspartyl proteases, pepsin-like (A1) & 6 & 5 \\
Protein phosphatases (PTP/PPP) & 5 & 5 \\
Cytokine \& immune receptors & 4 & 4 \\
Papain-like cysteine proteases (C1A) & 4 & 4 \\
Viral proteases (various) & 3 & 2 \\
\bottomrule
\end{tabular}
\begin{flushleft}
\footnotesize
Database entries are organized by protein family classification. Trypsin-like serine proteases (MEROPS S1A) represent the largest family, including thrombin (178 entries), factor Xa (15 entries), and other coagulation proteases. Family classifications follow MEROPS protease database nomenclature where applicable, with functional classifications for non-proteolytic proteins.
\end{flushleft}
\end{table*}
